# Supplementary material for: Native mass spectrometry reveals the initial binding events of HIV-1 rev to RRE stem II RNA
Source: Nat Commun. 2020 Nov 13;11:5750. doi: 10.1038/s41467-020-19144-7 (PMC7666190; doi:10.1038/s41467-020-19144-7)
Supplement: Supplementary file 3 — Source Data [file 41467_2020_19144_MOESM3_ESM.xlsx]

## Sheet: Figure 2b, S2, S5
error estimation for yield data in Figure 2B and Supplementary Figures 2 and 5
yield (%)			time (min)	residuals from exponential fit functions (%)
free RNA	1:1 complex	1:2 complex		free RNA	1:1 complex	1:2 complex
31.9742	51.9356	16.0902	5	-2.4349	-0.323309	1.34948
31.9191	55.0332	13.0477	6	-1.9025	1.85164	-1.12021
31.0607	55.2336	13.7056	7	-2.17337	1.12954	0.0946464
30.1054	58.015	11.8795	10	-1.36627	1.14346	-0.151154
32.0599	57.9211	10.019	11	1.17564	0.127095	-1.51373
29.6252	60.6032	9.77164	13	-0.0842319	0.96446	-0.806065
28.3415	63.0572	8.60131	15	-0.193104	1.57388	-1.07336
29.7856	60.221	9.99348	17	2.42567	-3.10675	1.17267
29.9513	59.7101	10.3386	18	3.17879	-4.53975	1.92709
26.7515	62.7388	10.5097	19	0.566295	-2.43316	2.49624
29.5883	62.8425	7.56917	20	3.99037	-3.25149	-0.0572264
22.1804	70.0638	7.75585	23	-1.65572	1.2038	1.22765
21.7482	73.6139	4.63795	25	-0.913437	2.91012	-1.20772
21.0757	75.5836	3.34067	27	-0.411438	3.03621	-1.85964
19.9555	76.8453	3.19919	29	-0.357308	2.45446	-1.39089
20.354	75.1808	4.46519	31	1.21556	-1.05342	0.452107
18.7065	76.9627	4.33073	32	0.155193	-0.193061	0.594256
18.6147	79.1445	2.24081	34	1.2376	0.14559	-0.96515
17.8666	79.7937	2.33963	38	2.83776	-2.89081	0.109607
17.95	79.5899	2.46014	40	4.09513	-4.93726	0.678605
10.0543	89.0901	0.85562	42	-2.62652	2.72045	-0.501851
7.77453	91.3426	0.882865	44	-3.73238	3.13068	-0.0736327
7.73828	91.4622	0.799524	46	-2.59476	1.40813	0.222166
8.33712	91.0497	0.613199	48	-0.822112	-0.84637	0.394336
				standard deviation
				1 s	1.96565
				3 s	5.89694
yield data for TAR-tat from reference 6:
Schneeberger, E. M. & Breuker, K. Native top-down mass spectrometry of TAR RNA in complexes with a wild-type tat peptide for binding site mapping. Angew. Chem. Int. Ed. 56, 1254-1258 (2017).

## Sheet: Figure 2c-e
kinetics of RRE-IIB-0/rev ARM peptide association used for calculation of the data in Figure 2c-e
	0.5 uM rev ARM peptide	incubation time (s)	RRE-IIB-0 (%)	RRE-IIB-0/rev 1:1 complex (%)	RRE-IIB-0/rev 1:2 complex (%)
	2.0 uM RRE-IIB-0	300	98.46	1.48	0.06
		1800	97.0362	2.3658	0.5979
		3600	97.3798	2.1243	0.4958
		5400	95.58	3.8	0.62
		7200	97.66	2.03	0.31
		10800	98.14	1.75	0.1
		14400	97.61	2.28	0.11
		18000	96.01	3.99	0
		84120	96.16	3.71	0.13
		167040	94.92	5.08	0
	1.0 uM rev ARM peptide	incubation time (s)	RRE-IIB-0 (%)	RRE-IIB-0/rev 1:1 complex (%)	RRE-IIB-0/rev 1:2 complex (%)
	2.0 uM RRE-IIB-0	300	96.89	2.56	0.55
		1800	93.8079	5.025	1.1671
		3600	92.465	5.9951	1.5399
		5400	94.1164	4.9453	0.9382
		7200	94.26	4.81	0.93
		10800	93.97	5.31	0.72
		14400	93.91	5.41	0.68
		18000	91.3878	7.3265	1.2856
		83940	87.82	11.69	0.49
		166860	84.98	14.85	0.17
	1.5 uM rev ARM peptide	incubation time (s)	RRE-IIB-0 (%)	RRE-IIB-0/rev 1:1 complex (%)	RRE-IIB-0/rev 1:2 complex (%)
	2.0 uM RRE-IIB-0	300	93.22	5.67	1.11
		1800	86.56	11.14	2.3
		3600	86.25	11.19	2.56
		5400	87.15	10.65	2.2
		7200	88.0262	9.8158	2.1579
		10800	87.28	10.52	2.2
		14400	79.06	15.79	5.15
		18000	81.8	14.83	3.37
		82800	78.64	19.55	1.81
		167220	67.32	30.95	1.72
		253500	60.93	38.29	0.78
		340620	42.62	57.38	0
		441420	50.06	49.94	0
	2.0 uM rev ARM peptide	incubation time (s)	RRE-IIB-0 (%)	RRE-IIB-0/rev 1:1 complex (%)	RRE-IIB-0/rev 1:2 complex (%)
	2.0 uM RRE-IIB-0	300	88.56	9.13	2.31
		1800	83.93	11.8	4.27
		3600	81.89	15.38	2.73
		5400	80.24	15.79	3.97
		7200	76.58	18.37	5.05
		10800	77.26	17.97	4.77
		14400	73.19	21.09	5.72
		18000	76.5	18.99	4.51
		82680	61.59	32.18	6.23
		166020	37.33	58.62	4.05
		253260	35.12	62.97	1.91
		340260	23.06	76.46	0.48
		441180	25.1	74.9	0
	3.0 uM rev ARM peptide	incubation time (s)	RRE-IIB-0 (%)	RRE-IIB-0/rev 1:1 complex (%)	RRE-IIB-0/rev 1:2 complex (%)
	2.0 uM RRE-IIB-0	300	80.49	14.05	5.46
		1800	60	26.76	13.24
		3600	50.48	32.81	16.71
		5400	46.83	34.18	18.99
		7200	31.57	38.53	29.9
		10800	54.6566	31.465	13.8784
		14400	58.15	30.18	11.67
		18000	47.89	38.02	14.09
		28260	44.76	41.85	13.39
		81420	21.95	67.74	10.3
		168420	11.67	84.08	4.25
		255420	4.9585	91.4752	3.5664
		356220	4.16	95.39	0.45
	4.0 uM rev ARM peptide	incubation time (s)	RRE-IIB-0 (%)	RRE-IIB-0/rev 1:1 complex (%)	RRE-IIB-0/rev 1:2 complex (%)
	2.0 uM RRE-IIB-0	300	55.09	32.3	12.61
		1800	32.02	39.47	28.52
		3600	18.25	34.63	47.12
		5400	16.18	34.01	49.81
		7200	25.53	39.97	34.5
		10800	21.73	41.19	37.07
		14400	24.93	42.93	32.15
		18000	20.04	41.3	38.66
		28320	14.47	48.22	37.31
		81300	6.91	70.75	22.34
		168240	3.66	80.55	15.79
		255240	0.61	90.43	8.96
		356340	0.71	96.78	2.51

## Sheet: Figure 6c
calculation of occupancy values in Figure 6c			(multiple abundance values for a given fragment result from different charge values of fragment ions)
CAD of (RRE-II-0+5·rev-18H)18-				CAD of (RRE-II-0+5·rev-19H)19-				CAD of (RRE-II-0+5·rev-20H)20-				CAD of (RRE-II-0+5·rev-21H)21-				CAD of (RRE-II-0+5·rev-22H)22-
fragment	relative abundance	occupancy (%)		fragment	relative abundance	occupancy (%)		fragment	relative abundance	occupancy (%)		fragment	relative abundance	occupancy (%)		fragment	relative abundance	occupancy (%)
c02	14402382	0		c02	5.81218e+07	0		c02	22405372	0		c02	7838118	0		c02	20506168	0
c03	6.43059e+07	0		c03	1.24706e+08	0		c03	1.19316e+08	0		c03	3.37474e+07	0		c03	6.51717e+07	0
c04	33199215	0		c04	2.1879e+07	0		c04	6.19687e+07			c04	11552043	0		c04	5.41599e+07	0
c05	1.22765e+07	0		c05	2.74076e+07	0		c04-C	3.24348e+07	0		c06	5.99201e+07	0		c05	1.49493e+07	0
c07	1.8105e+07	0		c05	5.12109e+07	0		c05	1.14784e+07	0		c07	13760882	0		c06	1.65437e+07	0
c08	11064610			c06	1.18063e+07	0		c06	7.98693e+06	0		c08	2.03533e+07	0		c07	2.17452e+07	0
c08_1rev	1.19446e+07	10.3824		c07	1.62824e+07	0		c07	1.83994e+07	0		c09_1rev	5.55371e+07	20		c08	3.7152e+07
c10_1rev	4.87219e+07	20		c08	1.50893e+07			c08	2.61198e+07			c10_1rev	8.09009e+07	20		c08_1rev	4.59558e+07	11.0593
c11_1rev	1.01995e+08			c08_1rev	3.01306e+07	13.3262		c08_1rev	4.82475e+07	12.9755		c11_1rev	6.14123e+07			c09	33861701
c11_1rev	2.66756e+07	20		c09_1rev	5.40322e+07	20		c09	5070417			c11_1rev	7.23765e+07	20		c09_1rev	5.30806e+07	12.2105
c12_1rev	5.15772e+07			c10_1rev	3.86634e+07	20		c09_1rev	8.68887e+07	18.8972		c12_1rev	2.40267e+07	20		c10_1rev	5.96169e+07
c12_1rev	8.19177e+07	20		c11_1rev	6.80927e+07			c10_1rev	9.35527e+07			c13_1rev	1.1823e+08			c10_1rev	4.64662e+07	20
c13_1rev	1.08339e+08			c11_1rev -H2O	3.38168e+07	20		c10_1rev-H2O	3.0546e+07	20		c13_1rev	2.23904e+07			c11_1rev	3.31652e+07	20
c13_1rev -H2O	3.27261e+07			c12_1rev	5.40742e+07			c11_1rev	5.83843e+07			c13_1rev -H2O	2.88144e+07	20		c12_1rev	1.04184e+08	20
c13_1rev -H2O	4.5526e+07	20		c12_1rev	2.48738e+07			c11_1rev	1.13095e+08	20		c14_1rev	9.92845e+07			c13_1rev	6.18266e+07
c14_1rev	7.51646e+07			c12_1rev -H2O	2.53946e+07	20		c12_1rev	1.08159e+08			c14_1rev	7.50882e+07			c13_1rev	8.68331e+07
c14_1rev	1.02157e+08	20		c13_1rev	9.42207e+07			c12_1rev	3.12599e+07			c14_1rev -H2O	3.33568e+07	20		c13_1rev -H2O	2.53738e+07	20
c15_1rev	4.7814e+07			c13_1rev -H2O	2.09958e+07			c12_1rev-H2O	4.85635e+07	20		c15_1rev	9.3429e+07			c14_1rev	2.04054e+08
c15_1rev	5.94608e+07	20		c13_1rev -H2O	4.71972e+07	20		c13_1rev	220545291			c15_1rev -H2O	2.87084e+07	20		c14_1rev	6.30694e+07	20
c16_1rev	8.56016e+07	20		c14_1rev	4.86746e+07			c13_1rev	2.92761e+07	20		c16_1rev	1.16884e+08			c15_1rev	1.18358e+08
c17_1rev	3.13665e+07	20		c14_1rev	8.08828e+07	20		c14_1rev	1.05159e+08			c16_1rev	1.45372e+07			c15_1rev	2.42849e+07	20
c19_2rev	2.52039e+07	40		c15_1rev	6.97189e+07			c14_1rev	8.9087e+07	20		c16_1rev -H2O	3.6754e+07	20		c16_1rev	2.28926e+08
c21_2rev	4.40193e+07	40		c15_1rev -H2O	2.11383e+07	20		c15_1rev	1.12957e+08	20		c17_2rev	1.50956e+07			c16_1rev	6.87814e+07	20
c22_2rev	3.88604e+07	40		c16_1rev	8.2067e+07			c16_1rev	1.39943e+08			c17_1rev	2.68784e+07			c17_1rev	4.82182e+07
c23_2rev	3.05055e+07			c16_1rev -H2O	2.63378e+07	20		c16_1rev	1.27561e+07			c17_1rev	5.22527e+07	23.2041		c17_2rev	14621755	24.6537
c23_2rev	4.11519e+07	40		c17_1rev	2.93074e+07	20		c16_1rev-H2O	2.8877e+07	20		c18_2rev	26067695			c18_1rev	2.40598e+07	20
c24_2rev	5.43397e+07			c19_2rev	18290051	40		c17_1rev	4.19124e+07			c18_1rev	1.41714e+07	32.9564		c19_1rev	8.83235e+07
c24_2rev -H2O	3.72933e+07	40		c21_2rev	7.99425e+06	40		c17_1rev	2.50835e+07			c19_2rev	2.2463e+07	40		c19_2rev	2.84592e+07	24.8739
c25_2rev	1.06075e+08			c22_2rev	3.7319e+07	40		c17_2rev	2.02608e+07	24.644		c20_2rev	1.92493e+07			c20_2rev	1.43808e+07	40
c25_2rev -H2O	3.2193e+07	40		c23_2rev	3.90458e+07	40		c18_1rev	2.30628e+07			c20_2rev	2.95588e+07	40		c21_2rev	1.57523e+07
c26_2rev	3.48132e+07	40		c24_2rev	1.81537e+07			c18_2rev	2.58396e+07	30.5678		c21_2rev	4.06264e+07	40		c21_2rev	3.37689e+07	40
c26_2rev	5.17051e+07	40		c24_2rev	3.82258e+07	40		c19_1rev	5.4832e+07			c22_2rev	5.45572e+07			c22_2rev	6.73388e+07	40
c27_2rev	2.65776e+07	40		c25_2rev	2.35331e+07			c19_2rev	3.65458e+07	27.9988		c22_2rev	4.63578e+07	40		c23_2rev	2.45832e+07
c28_2rev	3.89676e+07	40		c25_2rev	4.986e+07	40		c20_2rev	2.85284e+07	40		c23_2rev	3.68701e+07	40		c23_2rev	2.98684e+07	40
c32_3rev	6.11273e+07	60		c26_2rev	4.33931e+07	40		c21_2rev	3.63204e+07			c24_2rev	3.47627e+07			c24_2rev	7.56988e+07	40
c33_3rev	2.89299e+07	60		c27_2rev	2.48639e+07	40		c21_2rev	2.445e+07	40		c24_2rev -H2O	2.08165e+07	40		c25_2rev	8.58436e+07
c34_3rev	3.19676e+07			c28_2rev	3.50583e+07			c22_2rev	2.34826e+07			c25_2rev	6.65643e+07			c25_2rev	3.23325e+07
c34_3rev	2.41821e+07	60		c28_2rev	2.59184e+07	40		c22_2rev	1.12352e+08			c25_2rev	6.16638e+07			c25_2rev	2.39233e+07
c35_3rev	1.98471e+07			y02	5.85179e+07	0		c22_2rev-H2O	3.64005e+07	40		c25_2rev -H2O	2.05197e+07			c25_2rev -H2O	2.27277e+07	40
c35_3rev	4.97826e+07	60		y03	2.13231e+08	0		c23_2rev	6.09908e+07			c25_2rev -H2O	2.61624e+07	40		c26_2rev	2.69725e+07
c36_3rev	5.83027e+07	60		y04	4.35645e+07			c23_2rev	3.75286e+07			c26_2rev	2.44652e+07			c26_2rev	4.76028e+07	40
c37_3rev	5.61158e+07			y04	7.19133e+07	0		c23_2rev-H2O	2.4385e+07	40		c26_2rev	6.94282e+07	40		c27_2rev	1.7649e+07	40
c37_3rev	1.16835e+08			y05	5.3901e+07			c24_2rev	6.12659e+07			c27_2rev	3.75828e+07	40		c28_2rev	9.49703e+07
c37_3rev -H2O	4.2405e+07	60		y05	7.36216e+07	0		c24_2rev	3.68175e+07	40		c28_2rev	5.39502e+07			c28_2rev	4.53021e+07	40
c38_3rev	3.94939e+07	60		y06	1.71968e+07			c25_2rev	2.51733e+07			c28_2rev	6.31804e+07			c29_2rev	2.44327e+07	40
y02	16758181	0		y06	3.60958e+07	0		c25_2rev	2.86981e+07			c28_2rev	5.6928e+07			c36_3rev	2.13658e+07	60
y03	99245296	0		y07	2.43375e+07			c25_2rev	1.19964e+08	40		c28_2rev -H2O	1.38439e+07	40		c37_3rev	7.46447e+07	60
y04	9.11164e+07	0		y07	1.96673e+07	0		c26_2rev	5.66498e+07	40		c37_3rev	5.59052e+07	60		y02	19160192	0
y05	3.11812e+07	0		y08	1.91941e+07	0		c27_2rev	2.77871e+07			c38_3rev	1.98611e+07			y03	8.84952e+07	0
y06	3.70405e+07	0		y09	2.03816e+07			c27_2rev	5.49768e+07	40		c38_3rev	2.04264e+07	60		y04	1.02943e+08	0
y07	2.25548e+07	0		y09_1rev	1.9946e+07	9.89199		c28_2rev	1.91918e+07			c49_4rev	2.28492e+07	80		y05	2.69776e+07	0
y08	18313265	0		y10	7.58465e+07			c28_2rev	4.03871e+07			c50_4rev	1.37368e+07	80		y06	3.22232e+07	0
y09	2.11218e+07			y10	1.83457e+07			c28_2rev	7.93151e+07	40		c51_4rev	3.10882e+07	80		y07	3.46114e+07	0
y09_1rev	2.82712e+07	11.4475		y10	1.04949e+07			c29_2rev	1.41319e+07	40		c52_4rev	9.13507e+07			y08	2.53427e+07	0
y10	2.14511e+07			y10_1rev	2.56463e+07			c30_2rev	1.35484e+07	40		c52_4rev -H2O	2.69348e+07	80		y09	1.9787e+07
y10_1rev	5.81971e+07	14.6135		y10_1rev	3.51595e+07	7.34845		y02	21587460	0		y02	8436908	0		y09_1rev	2.65716e+07	11.4635
y11_1rev	9.01149e+07	20		y11_1rev	5.55977e+07	20		y03	1.15699e+08	0		y03	3.80722e+07	0		y10	2.12247e+07
y12_1rev	8.54327e+07	20		y12_1rev	4.81848e+07	20		y04	1.50422e+07			y04	9940182	0		y10	4.47922e+08
y13_1rev	48376662			y13_1rev	8.74046e+07			y04	1.27975e+08	0		y05	1.36706e+07	0		y10_1rev	4.48127e+07	1.74382
y13_1rev	1.24867e+08			y13_1rev	2.12639e+07			y05	2.99321e+07	0		y06	1.13153e+07	0		y11_1rev	8.01588e+07	20
y13_1rev -H2O	4.58381e+07	20		y13_1rev -H2O	2.88677e+07	20		y06	3.21779e+07			y07	8159280	0		y12_1rev	6.67657e+07	20
y14	1.38467e+07			y14	1.00899e+07			y06	9.02072e+07	0		y08	1.06243e+07			y13_1rev	8.05538e+07
y14_1rev	2.40552e+08			y14_1rev	2.54287e+08			y07	2.27196e+07	0		y08	7.40932e+06			y13_1rev	8.11868e+07	20
y14_1rev	5.97063e+08			y14_1rev	182367140			y08	1.35129e+07	0		y08_1rev	1.04223e+07	7.32522		y14	9.17536e+06
y14_1rev -H2O	7.16979e+07			y14_1rev -H2O	6.60513e+07			y09	1.55534e+07			y09	1.5481e+07			y14_1rev	8.10601e+08
y14_1rev -H2O	1.42804e+08	20		y14_1rev -H2O	5.44747e+07	19.6443		y09_1rev	3.33921e+07	13.6446		y09	6255140			y14_1rev	4.30472e+07
y15_1rev	2.60009e+07			y15_1rev	1.96078e+08			y10	1.71238e+07			y09_1rev	2.33631e+07	10.3607		y14_1rev	8.2895e+07
y15_1rev	2.85581e+08			y15_1rev	3.63605e+07			y10_1rev	5.5359e+07	15.2751		y10	48668091			y14_1rev -H2O	1.36849e+08	19.8305
y15_1rev	6.02821e+07			y15_1rev -H2O	6.0266e+07	20		y11_1rev	8.1354e+07	20		y10_1rev	2.91092e+07	7.48527		y15+rev	1.79946e+08
y15_1rev -H2O	7.71388e+07	20		y16_1rev	1.39455e+08			y12_1rev	8.06238e+07	20		y11_1rev	5.45602e+07	20		y15+rev	6.56062e+07
y16_1rev	8.43764e+07			y16_1rev	2.46429e+07			y13_1rev	5.04033e+07			y12_1rev	9.33133e+07	20		y15+rev -H2O	4.19175e+07	20
y16_1rev	2.16397e+08			y16_1rev -H2O	4.22549e+07	20		y13_1rev	1.25278e+08	20		y13_1rev	4.67688e+07			y16_1rev	1.03402e+08
y16_1rev -H2O	1.68552e+07			y17_1rev	1.70139e+08			y14_1rev	1.92755e+08			y13_1rev -H2O	4.7838e+07	20		y16_1rev	8.90441e+07	20
y16_1rev -H2O	5.9083e+07	20		y17_1rev	1.84883e+08			y14_1rev	5.95724e+08			y14_1rev	1.17532e+08			y17_1rev	2.2285e+08
y17_1rev	1.62478e+08			y17_1rev	9.86148e+06			y14_1rev-H2O	1.03425e+08			y14_1rev	5.18437e+08	20		y17_1rev	5.70129e+07
y17_1rev	2.64564e+08			y17_1rev -H2O	2.9468e+07			y14_1rev-H2O	5.65344e+07	20		y15_1rev	1.75115e+08			y17_1rev	1.37429e+07	20
y17_1rev -H2O	2.37496e+07			y17_1rev -H2O	3.21819e+07	20		y15_1rev	3.98749e+07			y15_1rev	2.89727e+07			y18_1rev	3.50787e+07
y17_1rev -H2O	3.95876e+07	20		y18_1rev	9.23054e+07			y15_1rev	2.05592e+07			y15_1rev - H20	3.39234e+07	20		y18_1rev	9.13523e+07	20
y18_1rev	4.77978e+07			y18_1rev	7.40845e+06			y15_1rev	2.7543e+08			y16_1rev	2.38458e+07			y19_1rev	2.64238e+07	20
y18_1rev	1.91119e+08			y18_1rev -H2O	1.0842e+07	20		y15_1rev-H2O	4.67662e+07	20		y16_1rev	1.1307e+08			y20_1rev	8.72342e+06
y18_1rev	2.35218e+07			y19_1rev	1.43975e+07			y16_1rev	7.52122e+07			y16_1rev	6.01055e+07			y20_1rev	5.67079e+07	20
y18_1rev -H2O	2.55513e+07	20		y19_1rev	3.58686e+07	20		y16_1rev	1.7913e+08			y16_1rev -H2O	3.16931e+07	20		y21_1rev	2.25807e+07
y19_1rev	3.45965e+07			y20_1rev	2.85539e+07	20		y16_1rev-H2O	4.10827e+07	20		y17_1rev	6.13711e+07			y21_1rev	4.06437e+07	20
y19_1rev	6.78731e+07	20		y21_1rev	3.20245e+07	20		y17_1rev	8.35753e+07			y17_1rev	1.42632e+08			y22_1rev	1.82969e+07	20
y20_1rev	2.94757e+07			y22_1rev	1.42599e+07	20		y17_1rev	1.76967e+08			y17_1rev -H2O	1.76368e+07	20		y23_1rev	1.28269e+07	20
y20_1rev	7.02637e+07	20		y23_1rev	9.08657e+06	20		y17_1rev-H2O	2.2979e+07	20		y18_1rev	8.39186e+07			y24_1rev	3.31906e+07
y21_1rev	7.22261e+07			y24_2rev	1.90022e+07			y18_1rev	1.56015e+07			y18_1rev	1.62902e+07	20		y24_1rev	3.06492e+07
y21_1rev	1.22674e+07	20		y24_1rev	7.80563e+06	34.1766		y18_1rev	1.29605e+08	20		y19_1rev	2.1101e+07			y24_2rev	2.91805e+07	26.274
y22_1rev	1.97791e+07			y25_2rev	2.13204e+07	40		y19_1rev	2.67154e+07			y19_1rev	2.36965e+07	20		y26_2rev	1.54907e+07	40
y22_1rev	3.30761e+07	20		y27_2rev	2.67947e+07	40		y19_1rev	4.1628e+07	20		y20_1rev	1.53656e+07			y26_2rev	3.7125e+07	40
y23_1rev	2.13732e+07	20		y28_2rev	3.02374e+07	40		y20_1rev	5.27757e+07	20		y20_1rev	3.96289e+07	20		y27_2rev	4.58755e+07	40
y24_1rev	6.53598e+07			y29_2rev	7.19718e+07	40		y21_1rev	1.09491e+07			y21_1rev	3.70323e+07			y28_2rev	3.48535e+07	40
y24_1rev	6.08498e+07	20		y30_2rev	1.43758e+07			y21_1rev	4.52794e+07	20		y21_1rev	1.07381e+07	20		y29_2rev	1.10155e+08	40
y25_2rev	3.08374e+07	40		y30_2rev	1.71821e+07	40		y22_1rev	1.20081e+07			y22_1rev	1.15186e+07	20		y30_2rev	2.93389e+07	40
y27_2rev	2.08725e+07	40		y31_2rev	2.0695e+07	40		y22_1rev	1.69868e+07	20		y23_1rev	9.79901e+06	20		y31_2rev	1.70403e+07	40
y28_2rev	3.98042e+07	40		y32_2rev	1.30339e+07	40		y23_1rev	1.04915e+07	20		y24_1rev	17517943			y32_2rev	1.67701e+07	40
y29_2rev	6.74161e+07			y33_2rev	1.04019e+07	40		y24_1rev	1.78529e+07			y24_1rev	2.26933e+07	20		y33_2rev	2.61285e+07	40
y29_2rev	112116513							y24_2rev	2.08085e+07	30.7645		y26_2rev	1.54226e+07			y34_2rev	3.46948e+07
y29_2rev -H2O	5.5033e+07	40						y25_2rev	3.99499e+07	40		y26_1rev	6.64993e+06	33.9745		y34_2rev	1.19889e+07	40
y30_2rev	4.20358e+07	40						y26_2rev	3.46291e+07	40		y27_2rev	2.12325e+07	40
y31_2rev	4.6292e+07	40						y27_2rev	2.06473e+07	40		y28_2rev	4.91059e+07
y32_2rev	1.54565e+07							y28_2rev	6.86941e+07	40		y28_2rev -H2O	1.65484e+07	40
y32_2rev	1.92244e+07	40						y29_2rev	9.19077e+07			y29_2rev	4.7024e+07
y33_2rev	2.0897e+07	40						y29_2rev	6.62253e+07			y29_2rev	7.19914e+07
								y29_2rev-H2O	2.07026e+07	40		y29_2rev -H2O	1.9459e+07	40
								y30_2rev	2.74823e+07	40		y30_2rev	2.62734e+07	40
								y31_2rev	3.08264e+07	40		y31_2rev	1.88996e+07	40
								y32_2rev	2.17654e+07	40		y33_2rev	1.40229e+07	40
								y33_2rev	1.05874e+07	40		y38_3rev	2.77246e+07	60
								y33_2rev	2.12238e+07			y38_3rev -H2O	1.6756e+07	60
								y33_3rev	1.08612e+07	46.7703		y44_3rev	1.40589e+07	60
								y36_3rev	2.27956e+07	60
								y37_3rev	4.48831e+07
								y37_3rev	3.6579e+07	60
								y38_3rev	4.48454e+07	60

## Sheet: Supplementary Figure 1
error calculation for CMCT data in Supplementary Figure 1
	CMCT labeled c-fragments (%)			CMCT labeled y-fragments (%)
cleavage site	measurement A	measurement B	2 x standard deviation	measurement A	measurement B	2 x standard deviation
1				100	100	0
2	0	0	0	100	100	0
3	0	0	0	100	100	0
4	0	0	0	100	100	0
5	0	0	0	100	100	0
6	0	0	0	100	100	0
7	0	0	0	100	100	0
8	0	0	0	100	100	0
9	0	0	0	100	100	0
10	0	0	0	100	100	0
11	0	0	0	100	100	0
12	0	0	0	100	100	0
13	0	0	0	100	100	0
14	2.9	2.2	0.989949	94.5	93.4	1.55563
15	0	0	0	90.4	93.1	3.81838
16	3.4	3.8	0.565685	91.1	93.1	2.82843
17	4.6	5	0.565685
18	0	0	0	100	100	0
19	0	0	0	90.3	87.5	3.9598
20	46.9	45.4	2.12132	52.3	53.9	2.26274
21				29.4	42.9	19.0919
22	68.1	76.3	11.5966	29.5	34.9	7.63675
23	72	68.9	4.38406	26.1	30.9	6.78823
24	57.1	56.7	0.565685	42.9	40.2	3.81838
25	65.7	61.1	6.50538	35.4	34.3	1.55563
26	79.5	82.8	4.6669	17.1	18.1	1.41421
27	64.3	71.3	9.89949	24.8	22.1	3.81838
28	62	66.3	6.08112	36.7	31.2	7.77817
29	67.6	69.4	2.54558	29.8	29.8	0
30				6.6	10.2	5.09117
31	85.7	73.5	17.2534	17.8	20.6	3.9598
32	100	100	0	0	0	0
33	100	100	0	0	0	0
34	100	100	0	0	0	0
35	100	100	0	0	0	0
36	100	100	0	0	0	0
37	100	100	0	0	0	0
38	100	100	0
